# Supplementary material for: Comparative effectiveness of minimally invasive endoscopic discectomy versus conventional surgical techniques for lumbar disc herniation: a systematic review and meta-analysis
Source: Ann Med Surg (Lond). 2025 Aug 11;87(10):6661–74. doi: 10.1097/MS9.0000000000003689 (PMC12577904; doi:10.1097/MS9.0000000000003689)
Supplement: Supplementary file 10 [file ms9-87-6661-s010.xlsx]

## Sheet: Oswestry Disability Index (ODI)
Study_ID	Mean_I	SD_I	Total_I	Mean_C	SD_C	Total_C
Chen 2018	3.9	7.6	80	3.2	5.7	73
Chen 2022	4.6	8.3	119	3.4	6.7	122
chen2019	3	7.3	119	3.4	7.5	122
Cristante 2016	11	6.82	20	12.7	12.2	20
Gibson 2016	18	17	70	22	20	70
Jing 2021	4.84	2.45	31	5.39	2.26	31
Meyer 2020	28.9	10	23	29	8.8	24
Pan 2016	8.6	2.9	48	10.1	1.5	58
Wang 2019	17.05	1.94	45	16.98	1.89	45
			Chen	2018	80	3.9	7.6	73	3.2	5.7
			Chen	2022	119	4.6	8.3	122	3.4	6.7
			Chen	2019	119	3	7.3	122	3.4	7.5
			Cristante	2016	20	11	6.82	20	12.7	12.2
			Gibson	2016	70	18	17	70	22	20
			Jing	2021	31	4.84	2.45	31	5.39	2.26
			Meyer	2020	23	28.9	10	24	29	8.8
			Pan	2016	48	8.6	2.9	58	10.1	1.5
			Wang	2019	45	17.05	1.94	45	16.98	1.89

## Sheet: VAS-Back
Study_ID	Mean_I	SD_I	Total_I	Mean_C	SD_C	Total_C
Chen 2018	0.5	1.3	80	0.4	0.8	73
Chen 2022	0.4	0.7	119	0.3	0.6	122
chen2019	0.4	0.9	119	0.4	0.8	122
Cristante 2016	3.71	2.76	20	4.1	2.93	20
Gibson 2016	2.5	2.5	70	3	2.8	70
Jing 2021	1.1	0.6	31	1.06	0.68	31
Meyer 2020	2.5	2.5	23	2.4	2.5	24
Overdevest 2017	20.3	20.16	166	19.9	21.07	159
Pan 2014	1.8	0.79	10	1.9	0.74	10
Pan 2016	1.6	0.4	48	1.4	0.2	58
Wang 2019	1.36	0.54	45	1.65	0.49	45
				Chen	2018	80	0.5	1.3	73	0.4	0.8
				Chen	2022	119	0.4	0.7	122	0.3	0.6
				Chen	2019	119	0.4	0.9	122	0.4	0.8
				Cristante	2016	20	3.71	2.76	20	4.1	2.93
				Gibson	2016	70	2.5	2.5	70	3	2.8
				Jing	2021	31	1.1	0.6	31	1.06	0.68
				Meyer	2020	23	2.5	2.5	24	2.4	2.5
				Overdevest	2017	166	20.3	20.16	159	19.9	21.07
				Pan	2014	10	1.8	0.79	10	1.9	0.74
				Pan	2016	48	1.6	0.4	58	1.4	0.2
				Wang	2019	45	1.36	0.54	45	1.65	0.49

## Sheet: VAS-Leg
Study_ID	Mean_I	SD_I	Total_I	Mean_C	SD_C	Total_C
Chen 2018	0.6	1.4	80	0.4	1	73
Chen 2022	0.2	0.5	119	0.2	0.6	122
chen2019	0.2	0.6	119	0.2	0.5	122
Cristante 2016	4.3	2.92	20	2.61	2.67	20
Gibson 2016	1.9	2.6	70	3.5	3.1	70
Meyer 2020	2.1	1.9	23	3	3.6	24
Overdevest 2017	13.9	18.32	166	13.7	19.01	159
Pan 2016	0.9	0.3	48	1	0.9	58
Wang 2019	1.05	0.26	45	0.98	0.2	45
			Chen	2018	80	0.6	1.4	73	0.4	1
			Chen	2022	119	0.2	0.5	122	0.2	0.6
			Chen	2019	119	0.2	0.6	122	0.2	0.5
			Cristante	2016	20	4.3	2.92	20	2.61	2.67
			Gibson	2016	70	1.9	2.6	70	3.5	3.1
			Meyer	2020	23	2.1	1.9	24	3	3.6
			Overdevest	2017	166	13.9	18.32	159	13.7	19.01
			Pan	2016	48	0.9	0.3	58	1	0.9
			Wang	2019	45	1.05	0.26	45	0.98	0.2

## Sheet: Complication Rate
Study_ID	Event_E	Total_E	Event_C	Total_C
Chen 2018	11	80	12	73
chen2019	16	119	19	122
Cristante 2016	4	20	1	20
Gibson 2016	6	70	1	70
Jing 2021	6	31	7	31
Meyer 2020	0	23	2	24
Overdevest 2017	39	166	27	159
Pan 2014	1	10	0	10
Pan 2016	3	48	12	58
Ruetten 2008	4	91	8	87
Ruetten 2009	3	45	9	42
				Chen	2018	80	11	73	12
				Chen	2019	119	16	122	19
				Cristante	2016	20	4	20	1
				Gibson	2016	70	6	70	1
				Jing	2021	31	6	31	7
				Meyer	2020	23	0	24	2
				Overdevest	2017	166	39	159	27
				Pan	2014	10	1	10	0
				Pan	2016	48	3	58	12
				Ruetten	2008	91	4	87	8
				Ruetten	2009	45	3	42	9

## Sheet: Reoperation Recurrence Rate
Study_ID	Event_E	Total_E	Event_C	Total_C
Chen 2018	5	80	3	73
Chen 2022	5	7	7	7
chen2019	10	119	5	122
Cristante 2016	2	20	4	20
Gibson 2016	5	70	2	70
Jing 2021	2	31	1	31
Meyer 2020	1	23	2	24
Overdevest 2017	23	166	19	159
Ruetten 2008	6	91	5	87
Ruetten 2009	3	45	2	42
					Chen	2018	80	5	73	3
					Chen	2022	7	5	7	7
					Chen	2019	119	10	122	5
					Cristante	2016	20	2	20	4
					Gibson	2016	70	5	70	2
					Jing	2021	31	2	31	1
					Meyer	2020	23	1	24	2
					Overdevest	2017	166	23	159	19
					Ruetten	2008	91	6	87	5
					Ruetten	2009	45	3	42	2

## Sheet: Recovery Time or Hospital Stay
Study_ID	Mean_I	SD_I	Total_I	Mean_C	SD_C	Total_C
Chen 2018	8.1	4.2	80	11.2	3.8	73
chen2019	8.2	4.2	119	10.9	3.8	122
Gibson 2016	0.7	0.7	70	1.4	1.3	70
Jing 2021	5.03	0.98	31	9.03	1.14	31
Overdevest 2017	3.3	1.2	166	3.3	1.1	159
Pan 2014	1.9	0.74	10	5.6	1.26	10
Pan 2016	7.2	1.6	48	12.8	3.8	58
Wang 2019	3.01	0.52	45	6.68	0.3	45
		Chen	2018	80	8.1	4.2	73	11.2	3.8
		Chen	2019	119	8.2	4.2	122	10.9	3.8
		Gibson	2016	70	0.7	0.7	70	1.4	1.3
		Jing	2021	31	5.03	0.98	31	9.03	1.14
		Overdevest	2017	166	3.3	1.2	159	3.3	1.1
		Pan	2014	10	1.9	0.74	10	5.6	1.26
		Pan	2016	48	7.2	1.6	58	12.8	3.8
		Wang	2019	45	3.01	0.52	45	6.68	0.3
