# Supplementary material for: Comparative effectiveness of minimally invasive endoscopic discectomy versus conventional surgical techniques for lumbar disc herniation: a systematic review and meta-analysis
Source: Ann Med Surg (Lond). 2025 Aug 11;87(10):6661–74. doi: 10.1097/MS9.0000000000003689 (PMC12577904; doi:10.1097/MS9.0000000000003689)
Supplement: Supplementary file 11 [file ms9-87-6661-s011.xlsx]

## Sheet: Sheet1
Study ID	Randomization Process	Deviations from Intended Interventions	Missing Outcome Data	Measurement of the Outcome	Selection of the Reported Result	Overall Risk of Bias
Chen 2018	Low	Some concerns	Low	Low	Low	Low risk
Chen 2019	Low	Some concerns	Low	Low	Low	Low risk
Chen 2022	Low	Some concerns	Some concerns	Low	Low	Some concerns
Cristante 2016	Low	Some concerns	Some concerns	Low	Low	Some concerns
Gibson 2016	Low	Low	Low	Low	Low	Low risk
Kong 2018	Low	Low	Low	Low	Low	Low risk
Meyer 2020	Low	Some concerns	Low	Low	Low	Some concerns
Overdevest 2017	Low	Low	Some concerns	Low	Low	Low risk
Pan 2014	Low	Some concerns	Low	Low	Low	Some concerns
Pan 2016	Low	Low	Low	Low	Low	Low risk
Ruetten 2008	Some concerns	Low	Low	Low	Low	Some concerns
Ruetten 2009	Some concerns	Low	Low	Low	Low	Some concerns
wang 2019	Low	Some concerns	Low	Some concerns	Low	Some concerns
