# Supplementary material for: Comparative effectiveness of minimally invasive endoscopic discectomy versus conventional surgical techniques for lumbar disc herniation: a systematic review and meta-analysis
Source: Ann Med Surg (Lond). 2025 Aug 11;87(10):6661–74. doi: 10.1097/MS9.0000000000003689 (PMC12577904; doi:10.1097/MS9.0000000000003689)
Supplement: Supplementary file 12 [file ms9-87-6661-s012.xlsx]

## Sheet: Chara
Study ID	year	Country	Study type	Sample size	Follow-up duration	Type of intervention	Intervention	Comparator	Eligibility Criteria	Key findings
Chen 2018	2018	China	RCT	153	1 year	PTED vs MED	PTED	MED	Persistent radiculopathy, imaging-confirmed LDH, age 18-65, no urgent surgical needs	PTED not superior to MED over 1 year. Comparable safety and efficacy.
Chen 2022	2022	China	RCT	241	5 years	PTED vs MED	PTED	MED	Persistent radiculopathy, imaging-confirmed LDH, age 18-65, no urgent surgical needs	PTED and MED have comparable outcomes over 5 years. No significant long-term differences.
chen2019	2019	China	RCT	241	2 years	PTED vs MED	PTED	MED	Persistent radiculopathy, imaging-confirmed LDH, age 18-65, no urgent surgical needs	PTED not superior to MED over 2 years. Faster recovery but higher cost.
Cristante 2016	2016	Brazil	RCT	40	1 year	Hydrodiscectomy vs. Open Microdiscectomy	Hydrodiscectomy	Open Microdiscectomy	Disc protrusion/small herniation, one level, no neurological deficits, conservative treatment failure	Hydrodiscectomy is as effective as open microdiscectomy in reducing pain, with similar complication and recurrence rates.
Gibson 2016	2016	UK	RCT	143	2 years	TED vs. Microdiscectomy	TED	Microdiscectomy	Single-level lumbar prolapse, radiculopathy, age 25–70, failed conservative management	TED showed faster recovery and reduced hospital stay but had a higher revision rate compared to microdiscectomy. Functional outcomes were similar in both groups.
Jing 2021	2021	China	Retrospective Comparative Study	62	1 year	PTED vs. MED	PTED	MED	ULDH, single segment, failed conservative treatment, no segmental instability	PTED demonstrated smaller incision, faster recovery, and better short-term clinical outcomes compared to MED. No significant differences in complications.
Kong 2018	2018	China	RCT	40	2 years	PELD vs. ML	PELD	ML	LDH with lateral recess stenosis, conservative treatment failure for 6 weeks	PELD had less blood loss and shorter hospital stay; clinical outcomes were similar between groups.
Meyer 2020	2020	Brazil	RCT	47	1 year	ED vs. MD	ED	MD	Lumbar disc herniation, failed conservative treatment for 6 weeks	ED resulted in less pain at 3 months and shorter hospital stays but similar long-term outcomes compared to MD.
Overdevest 2017	2017	Netherlands	RCT	325	5 years	Tubular Discectomy vs. Conventional MD	Tubular Discectomy	Conventional MD	Sciatica from LDH for at least 8 weeks, MRI-confirmed nerve root compression	No significant differences in long-term outcomes, including disability, pain, or reoperation rates.
Pan 2014	2014	China	RCT	20	6 months	PELD vs. OD	PELD	OD	LDH, failed conservative treatment for 3 months, no cauda equina syndrome, no spinal instability	PELD showed significantly less blood loss, shorter hospital stay, smaller wound size, and lower inflammatory markers compared to OD. No difference in satisfaction.
Pan 2016	2016	China/South Korea	RCT	106	12 months	TESSYS vs. FD	TESSYS	FD	LDH, failed conservative treatment, no recurrent herniation, no multi-level herniation	TESSYS had shorter recovery time, less blood loss, and lower inflammatory response compared to FD. Similar long-term functional outcomes.
Ruetten 2008	2008	Germany	RCT	200	2 years	Full-Endoscopic Discectomy vs. Microsurgical	Full-Endoscopic Discectomy	Microsurgical	LDH with neurological symptoms, no previous surgery, no multi-level herniation	Full-endoscopic discectomy had reduced back pain, faster recovery, and fewer complications compared to microsurgical discectomy. Functional outcomes were similar.
Ruetten 2009	2009	Germany	RCT	87	2 years	Full-Endoscopic vs. Microsurgical Revision	Full-Endoscopic (Transforaminal and Interlaminar)	Microsurgical Revision	Recurrent LDH post-conventional discectomy, radicular symptoms, MRI-confirmed recurrent disc herniation	Full-endoscopic technique showed reduced complications, shorter recovery, and similar clinical outcomes compared to microsurgical revision.
Nang 2019	2019	China	RCT	90	6 months	PTED vs. MED	PTED	MED	Single-level LDH, conservative treatment failure, age 30–65, no spinal instability, no previous surgeries	PTED resulted in less trauma, shorter recovery time, and lower blood loss compared to MED, with similar short-term efficacy.

## Sheet: Baseline
Study ID	Groups	Mean Age (Years)	gender distribution (Male %)	BMI (kg/m²)	Symptoms	Disc herniation level, n (%)	Surgeon Experience	Surgical techniques	Instruments Used	operation time (Minutes)	anesthesia used
Chen 2018	PTED	40.2 ± 11.4	65% male	23.4	Radiculopathy with LDH	L4-L5: 51%, L5-S1: 49%	>3 years MISS experience, >200 surgeries	TESSYS	Endoscopic system, fluoroscopy	97 ± 41.9	Local
	MED	40.7 ± 11.1	50.7% male	23.6	Radiculopathy with LDH	L4-L5: 52%, L5-S1: 48%	>3 years MISS experience, >200 surgeries	Endoscopic-assisted microsurgery	Endoscopic system, fluoroscopy	100 ± 42.3	Combined Spinal-Epidural
Chen 2019	PTED	41	59.3% male	23	Persistent radicular pain, LDH	L4-L5: 68%, L5-S1: 32%	>3 years MISS experience, >200 surgeries	Transforaminal Endoscopic Discectomy	Endoscopic system, fluoroscopy	97.7 ± 41.9	Local
	MED	41	59.3% male	23.5	Persistent radicular pain, LDH	L4-L5: 67%, L5-S1: 33%	>3 years MISS experience, >200 surgeries	Microendoscopic Discectomy	Endoscopic system, fluoroscopy	100.2 ± 51.4	Combined Spinal-Epidural
Chen 2022	PTED	41	61.3% male	23	Radiculopathy with LDH	L4-L5: 68%, L5-S1: 32%	>3 years MISS experience, >200 surgeries	Percutaneous	Endoscopic system, fluoroscopy	98 ± 40.1	Local
	MED	41	57.4% male	23.5	Radiculopathy with LDH	L4-L5: 67%, L5-S1: 33%	>3 years MISS experience, >200 surgeries	Endoscopic-assisted microsurgery	Endoscopic system, fluoroscopy	104 ± 38.2	Combined Spinal-Epidural
Cristante 2016	Hydrodiscectomy	44.9 ± 9.4	50% female	N/A	Lumbar back pain, LDH	L4-L5: 65%, L5-S1: 35%	Experienced spine surgeon	Percutaneous hydrosurgery	SpineJet Hydrosurgery System	50 ± 10	Sedation
	Microdiscectomy	41.2 ± 9.3	50% female	N/A	Lumbar back pain, LDH	L4-L5: 62%, L5-S1: 38%	Experienced spine surgeon	Open microdiscectomy	Standard surgical instruments	60 ± 15	General anesthesia
Gibson 2016	TED	42 ± 9	57% male	23.0 ± 2.6	Radiculopathy, LDH	L4-L5: 70%, L5-S1: 30%	1-year experience in TED	Transforaminal Endoscopic Discectomy (TESSYS)	Endoscopic system	61 ± 20	Conscious sedation
	Microdiscectomy	39 ± 9	43% male	22.0 ± 2.5	Radiculopathy, LDH	L4-L5: 72%, L5-S1: 28%	25 years of spine surgery	Standard microdiscectomy	Microscope-assisted instruments	65 ± 18	General anesthesia
Jing 2021	PTED	51.3 ± 9.0	54.8% male	23.06 ± 2.63	ULDH symptoms, radiculopathy	L1-L2: 32.26%, L2-L3: 67.74%	Experienced spine surgeon	Percutaneous transforaminal discectomy	Endoscopic instruments	50 ± 11	Local anesthesia
	MED	50.8 ± 9.4	51.6% male	22.08 ± 2.47	ULDH symptoms, radiculopathy	L1-L2: 25.81%, L2-L3: 74.19%	Experienced spine surgeon	Microendoscopic discectomy	Microscope and tubular retractors	62 ± 13	Spinal-epidural anesthesia
kong2018	PELD	34.7 ± 8.2	55% male	N/A	LDH with lateral recess stenosis	L4-L5: 60%, L5-S1: 40%	Highly experienced	Endoscopic lumbar discectomy	Endoscope and fluoroscopy	~59	Local anesthesia
	ML	31.9 ± 14.0	84% male	N/A	LDH with lateral recess stenosis	L4-L5: 52.6%, L5-S1: 47.4%	Highly experienced	Microsurgical laminotomy	Microscope	~45	General anesthesia
MEYER 2020	ED	47.2 ± 10.6	61% male	N/A	Radiculopathy and LDH	L4-L5: 8, L5-S1: 12	>30 cases experience	Endoscopic discectomy	Endoscope	~50	General anesthesia
	MD	45.2 ± 10.6	67% male	N/A	Radiculopathy and LDH	L4-L5: 10, L5-S1: 12	Experienced surgeons	Microdiscectomy	Microscope	~60	General anesthesia
Overdevest 2017	Tubular Discectomy	41.6 ± 9.8	51% male	26.0 ± 4.4	Sciatica from LDH	L3-L4: 3%, L4-L5: 40%, L5-S1: 57%	Experienced neurosurgeons	Minimal invasive discectomy	Tubular retractors, microscope	~58	General or spinal anesthesia
	Microdiscectomy	41.3 ± 11.7	55% male	25.4 ± 4.2	Sciatica from LDH	L3-L4: 4%, L4-L5: 30%, L5-S1: 66%	Experienced neurosurgeons	Open microdiscectomy	Microscope	~60	General or spinal anesthesia
Pan 2014	PELD	38.1 ± 5.6	60% male	N/A	LDH symptoms	L4-L5: 55%, L5-S1: 45%	Experienced surgeons	Percutaneous endoscopic lumbar discectomy	Joimax lumbar endoscopic system	~45	Local anesthesia
	OD	39.5 ± 6.4	65% male	N/A	LDH symptoms	L4-L5: 52%, L5-S1: 48%	Experienced surgeons	Open discectomy	Standard surgical instruments	~60	General anesthesia
Pan 2016	TESSYS	39.5 ± 8.5	54% male	N/A	LDH symptoms	L3-L4: 9%, L4-L5: 65%, L5-S1: 26%	>5 years of TESSYS experience	Transforaminal endoscopic discectomy	TESSYS system	~45	Local anesthesia
	FD	42.8 ± 7.2	54% male	N/A	LDH symptoms	L3-L4: 12%, L4-L5: 59%, L5-S1: 29%	Experienced surgeons	Fenestration discectomy	Microsurgical tools	~50	General anesthesia
Ruetten 2008	Full-endoscopic	43 ± 10	53% male	N/A	Sciatica, LDH	L4-L5: 40%, L5-S1: 57%	Experienced surgeons	Transforaminal and interlaminar full-endoscopic discectomy	Richard Wolf endoscopic tools	22 ± 13	General anesthesia
	Microsurgical	42 ± 9	57% male	N/A	Sciatica, LDH	L4-L5: 30%, L5-S1: 66%	Experienced surgeons	Microsurgical discectomy	Standard microsurgical tools	43 ± 15	General anesthesia
Ruetten 2009	Full-Endoscopic	39 ± 11	55% male	N/A	Recurrent LDH	L4-L5: 50%, L5-S1: 38%	Experienced spine surgeons	Transforaminal or Interlaminar	Richard Wolf instruments	24 ± 9	General anesthesia
	Microsurgical	40 ± 10	55% male	N/A	Recurrent LDH	L4-L5: 46%, L5-S1: 40%	Experienced spine surgeons	Conventional microsurgical	Standard microsurgical tools	58 ± 18	General anesthesia
Nang 2019	PTED	48.52 ± 2.65	60% male	N/A	Single-segment LDH, radiculopathy	L4-L5: 60%, L5-S1: 40%	Skilled at PTED and MED	Percutaneous transforaminal discectomy	Endoscope	92.63 ± 14.5	Local anesthesia
	MED	47.54 ± 3.29	57.78% male	N/A	Single-segment LDH, radiculopathy	L4-L5: 65%, L5-S1: 35%	Skilled at PTED and MED	Microendoscopic discectomy	Microscope and standard tools	49.01 ± 10.16	General anesthesia

## Sheet: Quality Assess
Study ID	Randomization Process	Deviations from Intended Interventions	Missing Outcome Data	Measurement of the Outcome	Selection of the Reported Result	Overall Risk of Bias
Chen 2018	Low	Some concerns	Low	Low	Low	Low risk
Chen 2019	Low	Some concerns	Low	Low	Low	Low risk
Chen 2022	Low	Some concerns	Some concerns	Low	Low	Some concerns
Cristante 2016	Low	Some concerns	Some concerns	Low	Low	Some concerns
Gibson 2016	Low	Low	Low	Low	Low	Low risk
Kong 2018	Low	Low	Low	Low	Low	Low risk
Meyer 2020	Low	Some concerns	Low	Low	Low	Some concerns
Overdevest 2017	Low	Low	Some concerns	Low	Low	Low risk
Pan 2014	Low	Some concerns	Low	Low	Low	Some concerns
Pan 2016	Low	Low	Low	Low	Low	Low risk
Ruetten 2008	Some concerns	Low	Low	Low	Low	Some concerns
Ruetten 2009	Some concerns	Low	Low	Low	Low	Some concerns
wang 2019	Low	Some concerns	Low	Some concerns	Low	Some concerns
Study ID	Selection				Comparability	Outcome
	Representativeness of the exposed cohort	Selection of the non-exposed cohort	Ascertainment of exposure	Demonstration that outcome of interest was not present at start	Comparability of cohorts on the basis of design or analysis	Assessment of outcome	Was follow-up long enough for outcomes to occur?	Adequacy of follow-up of cohorts	Total Quality
Jing 2021	*	*	*	*	**	*		*	8/9 Good
